# Supplementary material for: Vertical distributions of soil microbial biomass carbon: a global dataset
Source: Data Brief. 2020 Aug 8;32:106147. doi: 10.1016/j.dib.2020.106147 (PMC7452705; doi:10.1016/j.dib.2020.106147)
Supplement: Supplementary file 1 [file mmc1.xml]

<?xml version="1.0" encoding="utf-8" standalone="no"?>
<data>
  <datasets>
    <author>fengwenting@caas.cn;caufwt@163.com</author>
    <type>1</type>
    <dataset>
      <name>A global dataset of the vertical distribution of soil microbial biomass carbon</name>
      <caption />
      <description>Soil microbial biomass carbon (SMBC) is important in regulating soil organic carbon (SOC) dynamics along soil profiles by mediating the decomposition and formation of SOC. This is a global dataset about the vertical distributions of SOC, SMBC, and soil microbial quotient (SMQ = SMBC/SOC) and their relations to environmental factors across five continents. Data are collected from literature, with a total of 289 soil profiles and 1040 observations in different soil layers.</description>
      <filetype>
        <name />
      </filetype>
      <filesize />
      <source>0</source>
      <sourcename>Original Data</sourcename>
      <access>
        <type>1</type>
        <name>Data available in data repository</name>
        <reponame>zenobo</reponame>
        <PersistentId>10.5281/zenodo.3971022</PersistentId>
        <deeplinkurl>https://doi.org/10.5281/zenodo.3971022</deeplinkurl>
      </access>
    </dataset>
  </datasets>
</data>
